# Supplementary material for: Relationship between Bone Mineral Density and Dental Caries in Koreans by Sex and Menopausal State
Source: Int J Environ Res Public Health. 2022 Jun 5;19(11):6917. doi: 10.3390/ijerph19116917 (PMC9180879; doi:10.3390/ijerph19116917)
Supplement: Supplementary file 1 [file ijerph-19-06917-s001.zip]

Archive with 1 entries (1 files):
- ijerph-1739928-supplementary.pdf
